# Supplementary material for: The Role of Grass Compost and Zea Mays in Alleviating Toxic Effects of Tetracycline on the Soil Bacteria Community
Source: Int J Environ Res Public Health. 2022 Jun 15;19(12):7357. doi: 10.3390/ijerph19127357 (PMC9223702; doi:10.3390/ijerph19127357)
Supplement: Supplementary file 1 [file ijerph-19-07357-s001.zip]

Archive with 1 entries (1 files):
- ijerph-1731531-supplementary.pdf
